# Supplementary material for: Identification of Senescent Cells in Peri-Implantitis and Prevention of Mini-Implant Loss Using Senolytics
Source: Int J Mol Sci. 2023 Jan 28;24(3):2507. doi: 10.3390/ijms24032507 (PMC9916936; doi:10.3390/ijms24032507)
Supplement: Supplementary file 1 [file ijms-24-02507-s001.zip]

Archive with 1 entries (1 files):
- ijms-2038158-supplementary.xlsx
