# Supplementary material for: Identification of Senescent Cells in Peri-Implantitis and Prevention of Mini-Implant Loss Using Senolytics
Source: Int J Mol Sci. 2023 Jan 28;24(3):2507. doi: 10.3390/ijms24032507 (PMC9916936; doi:10.3390/ijms24032507)
Supplement: Supplementary file 1 [file ijms-24-02507-s001.zip › ijms-2038158-supplementary.xlsx]

## Sheet: Table S1, S2
Table S1. Summary of histological analysis
			CT						AB
			implant		GR		DQ		implant		GR		DQ
			12d	24d	12d	24d	12d	24d	12d	24d	12d	24d	12d	24d
IHC	TNF	mean	0.041	0.102	0.,198	0.346	0.118	0.237	0.041	0.077	0.16	0.249	0.155	0.183
		S.D.	0.01	0.073	0.039	0.148	0.014	0.027	0.014	0.026	0.041	0.09	0.047	0.051
	IL-6	mean	0.076	0.11	0.268	0.318	0.225	0.225	0.126	0.104	0.227	0.294	0.192	0.184
		S.D.	0.054	0.04	0.113	0.094	0.061	0.056	0.058	0.063	0.076	0.056	0.048	0.041
	p19	mean	0.149	0.165	0.288	0.32	0.092	0.043	0.094	0.093	0.279	0.32	0.044	0.011
		S.D.	0.048	0.03	0.081	0.1	0.02	0.033	0.027	0.038	0.063	0.042	0.037	0.009
	p21	mean	0.121	0.133	0.291	0.327	0.094	0.029	0.078	0.065	0.189	0.234	0.027	0.024
		S.D.	0.04	0.039	0.088	0.073	0.021	0.026	0.025	0.048	0.051	0.059	0.027	0.033
	p16	mean	0.044	0.066	0.157	0.181	0.084	0.064	0.052	0.108	0.182	0.261	0.059	0.02
		S.D.	0.035	0.033	0.037	0.054	0.013	0.035	0.038	0.039	0.035	0.034	0.036	0.017
TRAP		mean	-	-	-	-	-	-	0.562	2.91	1.522	5.811	0.055	0.024
		S.D.	-	-	-	-	-	-	0.343	0.696	0.38	1.052	0.047	0.038
Table S2. Summary of functional analysis
			0d	4d	8d	12d	16d	20d	24d
plaque index	implant	mean	0	1.2	1.4	2.6	2.4	3	3
		S.D.	0	0.447	0.548	0.894	0.548	0.707	0.707
	implant+GR	mean	0	1.4	2.2	2.4	3.8	4.8	5
		S.D.	0	0.548	0.837	0.548	0.837	0.447	0
periotest	implant	mean	22.288	-	-	20.266	-	-	18.238
		S.D.	0.46	-	-	0.801	-	-	0.933
	implant+GR	mean	21.596	-	-	23.766	-	-	27.745
		S.D.	0.641	-	-	0.804	-	-	0.346
	implant+GR+DQ	mean	21.612	-	-	19.638	-	-	15.082
		S.D.	1.027	-	-	0.522	-	-	0.858
attachment of implants	implant		5	5	5	5	5	5	5
	implant+GR		5	5	5	5	5	5	2
	implant+GR+DQ		5	5	5	5	5	5	5

## Sheet: Table S3
Table S3. Summary of statistical analysis
			statistical analysis		group1	group2	p	significance
plaque index			two-way ANOVA		0d-implant	0d-GR	>0.9999	ns
					4d-implant	4d-GR	0.9981	ns
					8d-implant	8d-GR	0.221	ns
					12d-implant	12d-GR	0.9981	ns
					16d-implant	16d-GR	0.0027	**
					20d-implant	20d-GR	<0.0001	****
					24d-implant	24d-GR	<0.0001	****
IHC	TNF	CT	two-way ANOVA		12d-implant	12d-GR	0.0197	*
					24d-implant	24d-GR	0.0007	***
					12d-implant	24d-implant	0.4705	ns
					12d-GR	24d-GR	0.028	*
			Student T Test		12d-GR	12d-DQ	0.0029	**
					24d-GR	24d-DQ	0.1456	ns
		AB	two-way ANOVA		12d-implant	12d-GR	0.0044	**
					24d-implant	24d-GR	0.0002	***
					12d-implant	24d-implant	0.4896	ns
					12d-GR	24d-GR	0.0295	*
			Student T Test		12d-GR	12d-DQ	0.8717	ns
					24d-GR	24d-DQ	0.2005	ns
	IL-6	CT	two-way ANOVA		12d-implant	12d-GR	0.0035	**
					24d-implant	24d-GR	0.0018	**
					12d-implant	24d-implant	0.7627	ns
					12d-GR	24d-GR	0.5627	ns
			Student T Test		12d-GR	12d-DQ	0.4912	ns
					24d-GR	24d-DQ	0.1032	ns
		AB	two-way ANOVA		12d-implant	12d-GR	0.046	*
					24d-implant	24d-GR	0.0005	***
					12d-implant	24d-implant	0.8305	ns
					12d-GR	24d-GR	0.2166	ns
			Student T Test		12d-GR	12d-DQ	0.4236	ns
					24d-GR	24d-DQ	0.0093	**
	p19	CT	two-way ANOVA		12d-implant	12d-GR	0.0131	*
					24d-implant	24d-GR	0.0063	**
					12d-implant	24d-implant	0.9236	ns
					12d-GR	24d-GR	0.7372	ns
			Student T Test		12d-GR	12d-DQ	0.0008	***
					24d-GR	24d-DQ	0.0004	***
		AB	two-way ANOVA		12d-implant	12d-GR	<0.0001	****
					24d-implant	24d-GR	<0.0001	****
					12d-implant	24d-implant	0.9992	ns
					12d-GR	24d-GR	0.3133	ns
			Student T Test		12d-GR	12d-DQ	0.0001	***
					24d-GR	24d-DQ	<0.0001	****
	p21	CT	two-way ANOVA		12d-implant	12d-GR	0.0013	**
					24d-implant	24d-GR	0.0004	***
					12d-implant	24d-implant	0.9438	ns
					12d-GR	24d-GR	0.6262	ns
			Student T Test		12d-GR	12d-DQ	0.0013	**
					24d-GR	24d-DQ	<0.0001	****
		AB	two-way ANOVA		12d-implant	12d-GR	0.004	**
					24d-implant	24d-GR	<0.0001	****
					12d-implant	24d-implant	0.885	ns
					12d-GR	24d-GR	0.2883	ns
			Student T Test		12d-GR	12d-DQ	0.0003	***
					24d-GR	24d-DQ	0.0001	***
	p16	CT	two-way ANOVA		12d-implant	12d-GR	0.0009	***
					24d-implant	24d-GR	0.0007	***
					12d-implant	24d-implant	0.6394	ns
					12d-GR	24d-GR	0.5896	ns
			Student T Test		12d-GR	12d-DQ	0.0035	**
					24d-GR	24d-DQ	0.0044	**
		AB	two-way ANOVA		12d-implant	12d-GR	<0.0001	****
					24d-implant	24d-GR	<0.0001	****
					12d-implant	24d-implant	0.0555	ns
					12d-GR	24d-GR	0.0071	**
			Student T Test		12d-GR	12d-DQ	0.0009	***
					24d-GR	24d-DQ	<0.0001	****
TRAP		12d	one-way ANOVA		implant	GR	0.0001	***
					implant	DQ	0.0001	***
					GR	DQ	<0.0001	****
		24d	one-way ANOVA		implant	GR	0.0007	***
					implant	DQ	0.0476	*
					GR	DQ	<0.0001	****
